# Supplementary material for: Correlation between Genomic Variants and Worldwide COVID-19 Epidemiology
Source: J Pers Med. 2024 May 28;14(6):579. doi: 10.3390/jpm14060579 (PMC11204818; doi:10.3390/jpm14060579)
Supplement: Supplementary file 1 [file jpm-14-00579-s001.zip]

Archive with 1 entries (1 files):
- jpm-2999386-supplementary.pdf
